# Supplementary material for: Manganese Sulfate Nanocomposites Fabricated by Hot-Melt Extrusion for Chemodynamic Therapy of Colorectal Cancer
Source: Pharmaceutics. 2023 Jun 27;15(7):1831. doi: 10.3390/pharmaceutics15071831 (PMC10383399; doi:10.3390/pharmaceutics15071831)
Supplement: Supplementary file 1 [file pharmaceutics-15-01831-s001.zip]

Archive with 1 entries (1 files):
- pharmaceutics-2459647-supplementary.pdf
